# Supplementary material for: Unique neural coding of crucial versus irrelevant plant odors in a hawkmoth
Source: eLife. 2022 May 27;11:e77429. doi: 10.7554/eLife.77429 (PMC9142141; doi:10.7554/eLife.77429)
Supplement: Figure 3—source code 1. [file elife-77429-fig3-code1.zip]

Archive with 40 entries (40 files):
- AdaptCoors.pro
- __MACOSX/._AdaptCoors.pro
- compareArrays.pro
- __MACOSX/._compareArrays.pro
- Correlations.pro
- __MACOSX/._Correlations.pro
- Ctv_treatsignals.pro
- __MACOSX/._Ctv_treatsignals.pro
- dirname.pro
- __MACOSX/._dirname.pro
- EditParameters.pro
- __MACOSX/._EditParameters.pro
- FitLogDecay.pro
- __MACOSX/._FitLogDecay.pro
- fline.pro
- __MACOSX/._fline.pro
- Flood.pro
- __MACOSX/._Flood.pro
- fsc_color.pro
- __MACOSX/._fsc_color.pro
- Get3DKernel.pro
- __MACOSX/._Get3DKernel.pro
- getcloseby.pro
- __MACOSX/._getcloseby.pro
- GetCoors.pro
- __MACOSX/._GetCoors.pro
- GetNEighbours.pro
- __MACOSX/._GetNEighbours.pro
- kernel.pro
- __MACOSX/._kernel.pro
- Mask.pro
- __MACOSX/._Mask.pro
- Movement_Correct.pro
- __MACOSX/._Movement_Correct.pro
- SaveGloDataMix.pro
- __MACOSX/._SaveGloDataMix.pro
- SaveMySQL.pro
- __MACOSX/._SaveMySQL.pro
- Traces.pro
- __MACOSX/._Traces.pro
