# Supplementary material for: Unique neural coding of crucial versus irrelevant plant odors in a hawkmoth
Source: eLife. 2022 May 27;11:e77429. doi: 10.7554/eLife.77429 (PMC9142141; doi:10.7554/eLife.77429)
Supplement: Figure 3—source code 1. [file elife-77429-fig3-code1.zip › compareArrays.pro]

FUNCTION compareArrays,A,B

;build two matricies to compare
Na = n_elements(a)
Nb = n_elements(b)
l = lindgen(Na,Nb)
AA = A(l mod Na)
BB = B(l / Na)


;compare the two matrices we just created
I = AA eq BB
Ia = where(i) mod Na
Ib = where(i) / na


;make sure a valid value was found
if Ia(0) eq -1 or Ib(0) eq -1 then index = -1
index={a:Ia,b:Ib}

return,index

END
