# Supplementary material for: Unique neural coding of crucial versus irrelevant plant odors in a hawkmoth
Source: eLife. 2022 May 27;11:e77429. doi: 10.7554/eLife.77429 (PMC9142141; doi:10.7554/eLife.77429)
Supplement: Figure 3—source code 1. [file elife-77429-fig3-code1.zip › Ctv_treatsignals.pro]

FUNCTION CTV_TreatSignals,curve,stim_on,stim_off,method
COMMON CTVS
curve=reform(curve)
end_curve=n_elements(curve)-1
maskfactor=float(curve)
maskfactor[*]=0.0
CASE method OF
	35:	begin
			maxpos=WHERE(curve[stim_on:end_curve] EQ MAX(curve[stim_on:end_curve]))+stim_on
			maxpos=maxpos[0]
			minpos=stim_on-5
			start_max=maxpos-1
			IF maxpos+1 LE end_curve THEN end_max=maxpos+1 ELSE end_max=end_curve
			end_min=minpos+1
			IF minpos-1 GE 0 THEN start_min=minpos-1 ELSE start_min=0
			value=total(curve[start_max:end_max])/n_elements(curve[start_max:end_max])-total(curve[start_min:end_min])/n_elements(curve[start_min:end_min])
		end

	22:	BEGIN
			IF (ctv_firstframe GE 0 AND ctv_firstframe LT N_ELEMENTS(curve)-1 AND ctv_lastframe GE 0 AND ctv_lastframe LT N_ELEMENTS(curve)-1) THEN BEGIN
				maskFactor[ctv_lastframe-1:ctv_lastframe+1]  = 1.0/3.0
    			maskFactor[ctv_firstframe-1:ctv_firstframe+1]=-1.0/3.0
    			value=total(curve*maskfactor)
    		ENDIF ELSE value=0
    	END
    376: BEGIN
    		value=MEAN(curve[11:29])-MEAN(curve[4:10])
		END
    ELSE: BEGIN
    	IF ctv_firstframe EQ 0 THEN start=0 ELSE start=ctv_firstframe-1
    		IF ctv_firstframe EQ end_curve THEN en=end_curve ELSE en=ctv_firstframe+1
    		value=mean(curve[start:en])
    	END


ENDCASE
return,value
END
