# Supplementary material for: Unique neural coding of crucial versus irrelevant plant odors in a hawkmoth
Source: eLife. 2022 May 27;11:e77429. doi: 10.7554/eLife.77429 (PMC9142141; doi:10.7554/eLife.77429)
Supplement: Figure 3—source code 1. [file elife-77429-fig3-code1.zip › dirname.pro]

FUNCTION DIRNAME, filename
a=strpos(filename,'\',/REVERSE_SEARCH)
path=strmid(filename,0,a)
return,path
END
