# Supplementary material for: Unique neural coding of crucial versus irrelevant plant odors in a hawkmoth
Source: eLife. 2022 May 27;11:e77429. doi: 10.7554/eLife.77429 (PMC9142141; doi:10.7554/eLife.77429)
Supplement: Figure 3—source code 1. [file elife-77429-fig3-code1.zip › fline.pro]

function fline, repetitionArr, formatArr
;gives fortran-style output line with tabulators
;call: formatline = fline([3,5,3,4],['I','A','F8.3','A'] for 3 integers, 5 chars, 3 floats, 4 chars


numRep = n_elements(repetitionArr) ; HOW MANY different entries
outputline = '('+formatArr(0) ;e.g. '(I'


;add remaining entries for first set

IF repetitionArr(0) gt 1 then begin
	outputLine = outputLine + ',' + strtrim(string(repetitionArr(0)-1),2)+'("' + string(9b) + '",' + formatArr(0) + ')'
endIF


;add other sets

IF numRep gt 1 then begin
	for i=1,numRep-1 do begin
		outputLine = outputLine + ',' + strtrim(string(repetitionArr(i)),2)+'("' + string(9b) + '",' + formatArr(i) + ')'
	endFor
endIF


;add closing bracket

outputline = outputline + ')'
return, outputline


end
