# Supplementary material for: Unique neural coding of crucial versus irrelevant plant odors in a hawkmoth
Source: eLife. 2022 May 27;11:e77429. doi: 10.7554/eLife.77429 (PMC9142141; doi:10.7554/eLife.77429)
Supplement: Figure 3—source code 1. [file elife-77429-fig3-code1.zip › Flood.pro]

FUNCTION Flood,image,seed,border,region,fillarea
ArrayDims=SIZE(image)
IF seed LT 0 OR seed GT ArrayDims[1]*ArrayDims[2]-1 THEN return,-1
IF fillarea EQ 1 THEN BEGIN
	IF image[seed] LE border THEN return,-1 ELSE BEGIN
		to_treat=[seed,0]
		treated=0
		IF STRING(region[0]) NE 'Empty' THEN image[region]=0
		WHILE N_ELEMENTS(to_treat) NE 1 DO BEGIN
			nbh=GetCloseBy(to_treat[0],image)
			FOR I=0,N_ELEMENTS(nbh)-1 DO BEGIN
				temp=WHERE(treated EQ nbh[i])
				IF temp[0] EQ -1 AND image[nbh[i]] GT border THEN to_treat=[nbh[i],to_treat]
			ENDFOR
			treated=[treated,to_treat[0]]
			to_treat=to_treat[1:n_ELEMENTS(to_treat)-1]
		ENDWHILE
		treated=treated[1:n_elements(treated)-1]
		return,treated
	ENDELSE
ENDIF ELSE BEGIN
	IF image[seed] GE border THEN return,-1 ELSE BEGIN
		to_treat=[seed,0]
		treated=0
		IF STRING(region[0]) NE 'Empty' THEN image[region]=0
		WHILE N_ELEMENTS(to_treat) NE 1 DO BEGIN
			nbh=GetCloseBy(to_treat[0],image)
			FOR I=0,N_ELEMENTS(nbh)-1 DO BEGIN
				temp=WHERE(treated EQ nbh[i])
				IF temp[0] EQ -1 AND image[nbh[i]] LT border THEN to_treat=[nbh[i],to_treat]
			ENDFOR
			treated=[treated,to_treat[0]]
			to_treat=to_treat[1:n_ELEMENTS(to_treat)-1]
		ENDWHILE
		treated=treated[1:n_elements(treated)-1]
		return,treated
	ENDELSE
ENDELSE
END
