# Supplementary material for: Unique neural coding of crucial versus irrelevant plant odors in a hawkmoth
Source: eLife. 2022 May 27;11:e77429. doi: 10.7554/eLife.77429 (PMC9142141; doi:10.7554/eLife.77429)
Supplement: Figure 3—source code 1. [file elife-77429-fig3-code1.zip › fsc_color.pro]

	+
	NAME:
	FSC_COLOR
	PURPOSE:
	The purpose of this function is to obtain drawing colors
	by name and in a device/decomposition independent way. The
	color names and values may be read in as a file, or 88
	color names and values are supplied from the program. These
	were obtained from the file rgb.txt, found on most X-Window
	distributions. Representative colors were chose from across
	the color spectrum. To see a list of colors available, type:
	Print, FSC_Color(/Names), Format='(6A15)'.
	AUTHOR:
	FANNING SOFTWARE CONSULTING:
	David Fanning, Ph.D.
	1645 Sheely Drive
	Fort Collins, CO 80526 USA
	Phone: 970-221-0438
	E-mail: davidf@dfanning.com
	Coyote's Guide to IDL Programming: http://www.dfanning.com
	CATEGORY:
	Graphics, Color Specification.
	CALLING SEQUENCE:
	color = FSC_COLOR(theColor, theColorIndex)
	NORMAL CALLING SEQUENCE FOR DEVICE-INDEPENDENT COLOR:
	If you write your graphics code *exactly* as it is written below, then
	the same code will work in all graphics devices I have tested.
	These include the PRINTER, PS, and Z devices, as well as X, WIN, and MAC.
	In practice, graphics code is seldom written like this. (For a variety of
	reasons, but laziness is high on the list.) So I have made the
	program reasonably tolerant of poor programming practices. I just
	point this out as a place you might return to before you write me
	a nice note saying my program "doesn't work". :-)
	axisColor = FSC_COLOR("Green", !D.Table_Size-2)
	backColor = FSC_COLOR("Charcoal", !D.Table_Size-3)
	dataColor = FSC_COLOR("Yellow", !D.Table_Size-4)
	thisDevice = !D.Name
	Set_Plot, 'toWhateverYourDeviceIsGoingToBe', /Copy
	Device, ....	Whatever you need here to set things up properly.
	IF (!D.Flags AND 256) EQ 0 THEN $
	POLYFILL, [0,1,1,0,0], [0,0,1,1,0], /Normal, Color=backColor
	Plot, Findgen(11), Color=axisColor, Background=backColor, /NoData, $
	NoErase= ((!D.Flags AND 256) EQ 0)
	OPlot, Findgen(11), Color=dataColor
	Device, ....	Whatever you need here to wrap things up properly.
	Set_Plot, thisDevice
	OPTIONAL INPUT PARAMETERS:
	theColor: A string with the "name" of the color. To see a list
	of the color names available set the NAMES keyword. This may
	also be a vector of color names. Colors available are these:
	Almond Antique White Aquamarine Beige Bisque Black
	Blue Blue Violet Brown Burlywood Charcoal Chartreuse
	Chocolate Coral Cornsilk Cyan Dark Goldenrod Dark Gray
	Dark Green Dark Khaki Dark Orchid Dark Salmon Deep Pink Dodger Blue
	Firebrick Forest Green Gold Goldenrod Gray Green
	Green Yellow Honeydew Hot Pink Indian Red Ivory Khaki
	Lavender Lawn Green Light Coral Light Cyan Light Gray Light Salmon
	Light Yellow Lime Green Linen Magenta Maroon Medium Gray
	Medium Orchid Moccasin Navy Olive Olive Drab Orange
	Orange Red Orchid Pale Goldenrod Pale Green Papaya Peru
	Pink Plum Powder Blue Purple Red Rose
	Rosy Brown Royal Blue Saddle Brown Salmon Sandy Brown Sea Green
	Seashell Sienna Sky Blue Slate Gray Snow Spring Green
	Steel Blue Tan Thistle Tomato Turquoise Violet
	Violet Red Wheat White Yellow
	Also, these system color names are available in IDL 5.6 and higher: Frame, Text, Active,
	Shadow, Highlight, Edge, Selected, Face.
	The color WHITE is used if this parameter is absent or a color name is mis-spelled. To see a list
	of the color names available in the program, type this:
	Print, FSC_COLOR(/Names), Format='(6A15)'
	theColorIndex: The color table index (or vector of indices the same length
	as the color name vector) where the specified color is loaded. The color table
	index parameter should always be used if you wish to obtain a color value in a
	color-decomposition-independent way in your code. See the NORMAL CALLING
	SEQUENCE for details. If theColor is a vector, and theColorIndex is a scalar,
	then the colors will be loaded starting at theColorIndex.
	RETURN VALUE:
	The value that is returned by FSC_COLOR depends upon the keywords
	used to call it, on the version of IDL you are using,and on the depth
	of the display device when the program is invoked. In general,
	the return value will be either a color index number where the specified
	color is loaded by the program, or a 24-bit color value that can be
	decomposed into the specified color on true-color systems. (Or a vector
	of such numbers.)
	If you are running IDL 5.2 or higher, the program will determine which
	return value to use, based on the color decomposition state at the time
	the program is called. If you are running a version of IDL before IDL 5.2,
	then the program will return the color index number. This behavior can
	be overruled in all versions of IDL by setting the DECOMPOSED keyword.
	If this keyword is 0, the program always returns a color index number. If
	the keyword is 1, the program always returns a 24-bit color value.
	If the TRIPLE keyword is set, the program always returns the color triple,
	no matter what the current decomposition state or the value of the DECOMPOSED
	keyword. Normally, the color triple is returned as a 1 by 3 column vector.
	This is appropriate for loading into a color index with TVLCT:
	IDL> TVLCT, FSC_Color('Yellow', /Triple), !P.Color
	But sometimes (e.g, in object graphics applications) you want the color
	returned as a row vector. In this case, you should set the ROW keyword
	as well as the TRIPLE keyword:
	viewobj= Obj_New('IDLgrView', Color=FSC_Color('charcoal', /Triple, /Row))
	If the ALLCOLORS keyword is used, then instead of a single value, modified
	as described above, then all the color values are returned in an array. In
	other words, the return value will be either an NCOLORS-element vector of color
	table index numbers, an NCOLORS-element vector of 24-bit color values, or
	an NCOLORS-by-3 array of color triples.
	If the NAMES keyword is set, the program returns a vector of
	color names known to the program.
	If the color index parameter is not used, and a 24-bit value is not being
	returned, then colorIndex is typically set to !D.Table_Size-1. However,
	this behavior is changed on 8-bit devices (e.g., the PostScript device,
	or the Z-graphics buffer) and on 24-bit devices that are *not* using
	decomposed color. On these devices, the colors are loaded at an
	offset of !D.Table_Size - ncolors - 2, and the color index parameter reflects
	the actual index of the color where it will be loaded. This makes it possible
	to use a formulation as below:
	Plot, data, Color=FSC_Color('Dodger Blue')
	on 24-bit displays *and* in PostScript output! Note that if you specify a color
	index (the safest thing to do), then it will always be honored.
	INPUT KEYWORD PARAMETERS:
	ALLCOLORS: Set this keyword to return indices, or 24-bit values, or color
	triples, for all the known colors, instead of for a single color.
	DECOMPOSED: Set this keyword to 0 or 1 to force the return value to be
	a color table index or a 24-bit color value, respectively.
	FILENAME: The string name of an ASCII file that can be opened to read in
	color values and color names. There should be one color per row
	in the file. Please be sure there are no blank lines in the file.
	The format of each row should be:
	redValue greenValue blueValue colorName
	Color values should be between 0 and 255. Any kind of white-space
	separation (blank characters, commas, or tabs) are allowed. The color
	name should be a string, but it should NOT be in quotes. A typical
	entry into the file would look like this:
	255 255 0 Yellow
	NAMES: If this keyword is set, the return value of the function is
	a ncolors-element string array containing the names of the colors.
	These names would be appropriate, for example, in building
	a list widget with the names of the colors. If the NAMES
	keyword is set, the COLOR and INDEX parameters are ignored.
	listID = Widget_List(baseID, Value=GetColor(/Names), YSize=16)
	ROW: If this keyword is set, the return value of the function when the TRIPLE
	keyword is set is returned as a row vector, rather than as the default
	column vector. This is required, for example, when you are trying to
	use the return value to set the color for object graphics objects. This
	keyword is completely ignored, except when used in combination with the
	TRIPLE keyword.
	SELECTCOLOR: Set this keyword if you would like to select the color name with
	the PICKCOLORNAME program. Selecting this keyword automaticallys sets
	the INDEX positional parameter. If this keyword is used, any keywords
	appropriate for PICKCOLORNAME can also be used. If this keyword is used,
	the first positional parameter can be either a color name or the color
	table index number. The program will figure out what you want.
	TRIPLE: Setting this keyword will force the return value of the function to
	*always* be a color triple, regardless of color decomposition state or
	visual depth of the machine. The value will be a three-element column
	vector unless the ROW keyword is also set.
	In addition, any keyword parameter appropriate for PICKCOLORNAME can be used.
	These include BOTTOM, COLUMNS, GROUP_LEADER, INDEX, and TITLE.
	OUTPUT KEYWORD PARAMETERS:
	CANCEL: This keyword is always set to 0, unless that SELECTCOLOR keyword is used.
	Then it will correspond to the value of the CANCEL output keyword in PICKCOLORNAME.
	COLORSTRUCTURE: This output keyword (if set to a named variable) will return a
	structure in which the fields will be the known color names (without spaces)
	and the values of the fields will be either color table index numbers or
	24-bit color values. If you have specified a vector of color names, then
	this will be a structure containing just those color names as fields.
	NCOLORS: The number of colors recognized by the program. It will be 88 by default.
	COMMON BLOCKS:
	None.
	SIDE EFFECTS:
	None.
	ADDITIONAL PROGRAMS REQUIRED:
	PICKCOLORNAME: This file can be found in the Coyote Library:
	http://www.dfanning.com/programs/pickcolorname.pro
	EXAMPLE:
	To get drawing colors in a device-decomposed independent way:
	axisColor = FSC_COLOR("Green", !D.Table_Size-2)
	backColor = FSC_COLOR("Charcoal", !D.Table_Size-3)
	dataColor = FSC_COLOR("Yellow", !D.Table_Size-4)
	Plot, Findgen(11), Color=axisColor, Background=backColor, /NoData
	OPlot, Findgen(11), Color=dataColor
	To set the viewport color in object graphics:
	theView = Obj_New('IDLgrView', Color=FSC_Color('Charcoal', /Triple))
	To change the viewport color later:
	theView->SetProperty, Color=FSC_Color('Antique White', /Triple)
	To load the drawing colors "red", "green", and "yellow" at indices 100-102, type this:
	IDL> TVLCT, FSC_Color(["red", "green", and "yellow"], /Triple), 100
	MODIFICATION HISTORY:
	Written by: David W. Fanning, 19 October 2000. Based on previous
	GetColor program.
	Fixed a problem with loading colors with TVLCT on a PRINTER device. 13 Mar 2001. DWF.
	Added the ROW keyword. 30 March 2001. DWF.
	Added the PICKCOLORNAME code to the file, since I keep forgetting to
	give it to people. 15 August 2001. DWF.
	Added ability to specify color names and indices as vectors. 5 Nov 2002. DWF.
	Fixed a problem with the TRIPLE keyword when specifying a vector of color names. 14 Feb 2003. DWF.
	Fixed a small problem with the starting index when specifying ALLCOLORS. 24 March 2003. DWF.
	Added system color names. 23 Jan 2004. DWF
	Added work-around for WHERE function "feature" when theColor is a one-element array. 22 July 2004. DWF.
	Added support for 8-bit graphics devices when color index is not specified. 25 August 2004. DWF.
	Fixed a small problem with creating color structure when ALLCOLORS keyword is set. 26 August 2004. DWF.
	Extended the color index fix for 8-bit graphics devices on 25 August 2004 to
	24-bit devices running with color decomposition OFF. I've concluded most of
	the people using IDL don't have any idea how color works, so I am trying to
	make it VERY simple, and yet still maintain the power of this program. So now,
	in general, for most simple plots, you don't have to use the colorindex parameter
	and you still have a very good chance of getting what you expect in a device-independent
	manner. Of course, it would be *nice* if you could use that 24-bit display you paid
	all that money for, but I understand your reluctance. :-) 11 October 2004. DWF.
	Have renamed the first positional parameter so that this variable doesn't change
	while the program is running. 7 December 2004. DWF.
	Fixed an error I introduced on 7 December 2004. Sigh... 7 January 2005. DWF.
	-
	###########################################################################
	LICENSE
	This software is OSI Certified Open Source Software.
	OSI Certified is a certification mark of the Open Source Initiative.
	Copyright � 2000-2005 Fanning Software Consulting.
	This software is provided "as-is", without any express or
	implied warranty. In no event will the authors be held liable
	for any damages arising from the use of this software.
	Permission is granted to anyone to use this software for any
	purpose, including commercial applications, and to alter it and
	redistribute it freely, subject to the following restrictions:
	1. The origin of this software must not be misrepresented	you must
	not claim you wrote the original software. If you use this software
	in a product, an acknowledgment in the product documentation
	would be appreciated, but is not required.
	2. Altered source versions must be plainly marked as such, and must
	not be misrepresented as being the original software.
	3. This notice may not be removed or altered from any source distribution.
	For more information on Open Source Software, visit the Open Source
	web site: http://www.opensource.org.
	###########################################################################
FUNCTION FSC_Color_Error_Message, theMessage, Traceback=traceback, $
NoName=noName, _Extra=extra
On_Error, 2
	Check for presence and type of message.
IF N_Elements(theMessage) EQ 0 THEN theMessage = !Error_State.Msg
s = Size(theMessage)
messageType = s[s[0]+1]
IF messageType NE 7 THEN BEGIN
Message, "The message parameter must be a string.", _Extra=extra
ENDIF
	Get the call stack and the calling routine's name.
Help, Calls=callStack
callingRoutine = (StrSplit(StrCompress(callStack[1])," ", /Extract))[0]
	Are widgets supported? Doesn't matter in IDL 5.3 and higher.
widgetsSupported = ((!D.Flags AND 65536L) NE 0) OR Float(!Version.Release) GE 5.3
IF widgetsSupported THEN BEGIN
IF Keyword_Set(noName) THEN answer = Dialog_Message(theMessage, _Extra=extra) ELSE BEGIN
IF StrUpCase(callingRoutine) EQ "$MAIN$" THEN answer = Dialog_Message(theMessage, _Extra=extra) ELSE $
answer = Dialog_Message(StrUpCase(callingRoutine) + ": " + theMessage, _Extra=extra)
ENDELSE
ENDIF ELSE BEGIN
Message, theMessage, /Continue, /NoPrint, /NoName, /NoPrefix, _Extra=extra
Print, '%' + callingRoutine + ': ' + theMessage
answer = 'OK'
ENDELSE
	Provide traceback information if requested.
IF Keyword_Set(traceback) THEN BEGIN
Help, /Last_Message, Output=traceback
Print,''
Print, 'Traceback Report from ' + StrUpCase(callingRoutine) + ':'
Print, ''
FOR j=0,N_Elements(traceback)-1 DO Print, " " + traceback[j]
ENDIF
RETURN, answer
END	-------------------------------------------------------------------------------
PRO FSC_Color_PickColorName_CenterTLB, tlb
	Center the top-level base widget.
screenSize = Get_Screen_Size()
screenSize[0] = screenSize[0] < 1024
xCenter = screenSize(0) / 2
yCenter = screenSize(1) / 2
geom = Widget_Info(tlb, /Geometry)
xHalfSize = geom.Scr_XSize / 2
yHalfSize = geom.Scr_YSize / 2
Widget_Control, tlb, XOffset = xCenter-xHalfSize, $
YOffset = yCenter-yHalfSize
END	-------------------------------------------------------------------------------
FUNCTION FSC_Color_PickColorName_RGB_to_24Bit, number
	Convert RGB values to 24-bit number values.
IF Size(number, /N_Dimensions) EQ 1 THEN BEGIN
RETURN, number[0] + (number[1] * 2L^8) + (number[2] * 2L^16)
ENDIF ELSE BEGIN
RETURN, number[*,0] + (number[*,1] * 2L^8) + (number[*,2] * 2L^16)
ENDELSE
END	-------------------------------------------------------------------------------
FUNCTION FSC_Color_PickColorName_Count_Rows, filename, MaxRows = maxrows
	This utility routine is used to count the number of
	rows in an ASCII data file.
IF N_Elements(maxrows) EQ 0 THEN maxrows = 500L
IF N_Elements(filename) EQ 0 THEN BEGIN
filename = Dialog_Pickfile()
IF filename EQ "" THEN RETURN, -1
ENDIF
OpenR, lun, filename, /Get_Lun
Catch, error
IF error NE 0 THEN BEGIN
count = count-1
Free_Lun, lun
RETURN, count
ENDIF
RESTART:
count = 1L
line = ''
FOR j=count, maxrows DO BEGIN
ReadF, lun, line
count = count + 1
	Try again if you hit MAXROWS without encountering the
	end of the file. Double the MAXROWS parameter.
IF j EQ maxrows THEN BEGIN
maxrows = maxrows * 2
Point_Lun, lun, 0
GOTO, RESTART
ENDIF
ENDFOR
RETURN, -1
END	-------------------------------------------------------------------------------
PRO FSC_Color_PickColorName_Select_Color, event
	This event handler permits color selection by clicking on a color window.
IF event.type NE 0 THEN RETURN
Widget_Control, event.top, Get_UValue=info, /No_Copy
	Get the color names from the window you clicked on and set it.
Widget_Control, event.id, Get_UValue=thisColorName
Widget_Control, event.top, Update=0
Widget_Control, info.labelID, Set_Value=thisColorName
Widget_Control, event.top, Update=1
	Get the color value and load it as the current color.
WSet, info.mixWID
info.theName = thisColorName
theIndex = Where(info.colorNames EQ StrUpCase(StrCompress(thisColorName, /Remove_All)))
theIndex = theIndex[0]
info.nameIndex = theIndex
IF info.theDepth GT 8 THEN BEGIN
PolyFill, [0,0,1,1,0], [0,1,1,0,0], /Normal, Color=info.colors24[theIndex]
ENDIF ELSE BEGIN
TVLCT, info.red[theIndex], info.green[theIndex], info.blue[theIndex], info.mixcolorIndex
PolyFill, [0,0,1,1,0], [0,1,1,0,0], /Normal, Color=info.mixcolorIndex
ENDELSE
Widget_Control, event.top, Set_UValue=info, /No_Copy
END	---------------------------------------------------------------------------
PRO FSC_Color_PickColorName_Buttons, event
	This event handler responds to CANCEL and ACCEPT buttons.
Widget_Control, event.top, Get_UValue=info, /No_Copy
	Which button is this?
Widget_Control, event.id, Get_Value=buttonValue
	Branch on button value.
CASE buttonValue OF
'Cancel': BEGIN
	Simply destroy the widget. The pointer info is already
	set up for a CANCEL event.
Widget_Control, event.top, /Destroy
ENDCASE
'Accept': BEGIN
	Get the new color table after the color has been selected.
TVLCT, r, g, b, /Get
	Save the new color and name in the pointer.
*(info.ptr) = {cancel:0.0, r:info.red[info.nameIndex], g:info.green[info.nameIndex], $
b:info.blue[info.nameIndex], name:info.theName}
	Destoy the widget.
Widget_Control, event.top, /Destroy
ENDCASE
ENDCASE
END	---------------------------------------------------------------------------
FUNCTION FSC_Color_PickColorName, theName, $	The name of the starting color.
Bottom=bottom, $	The index number where the colors should be loaded.
Cancel=cancelled, $	An output keyword set to 1 if the user cancelled or an error occurred.
Columns = ncols, $	The number of columns to display the colors in.
Filename=filename, $	The name of the file which contains color names and values.
Group_Leader=group_leader, $	The group leader of the TLB. Required for modal operation.
Index=index, $	The color index number where the final selected color should be loaded.
Title=title	The title of the top-level base widget.
	Error handling for this program module.
Catch, theError
IF theError NE 0 THEN BEGIN
Catch, /Cancel
ok = FSC_Color_Error_Message(/Traceback)
cancel = 1
IF N_Elements(theName) NE 0 THEN RETURN, theName ELSE RETURN, 'White'
ENDIF
	Get depth of visual display.
IF (!D.Flags AND 256) NE 0 THEN Device, Get_Visual_Depth=theDepth ELSE theDepth = 8
	Is there a filename? If so, get colors from there.
IF N_Elements(filename) NE 0 THEN BEGIN
	Count the number of rows in the file.
NCOLORS = FSC_Color_PickColorName_Count_Rows(filename)
	Read the data.
OpenR, lun, filename, /Get_Lun
red = BytArr(NCOLORS)
green = BytArr(NCOLORS)
blue = BytArr(NCOLORS)
colors = StrArr(NCOLORS)
redvalue = 0B
greenvalue = 0B
bluevalue = 0B
namevalue = ""
FOR j=0L, NCOLORS-1 DO BEGIN
ReadF, lun, redvalue, greenvalue, bluevalue, namevalue
colors[j] = namevalue
red[j] = redvalue
green[j] = greenvalue
blue[j] = bluevalue
ENDFOR
	Trim the colors array of blank characters.
colors = StrTrim(colors, 2)
	Calculate the number of columns to display colors in.
IF N_Elements(ncols) EQ 0 THEN ncols = Fix(Sqrt(ncolors))
Free_Lun, lun
ENDIF ELSE BEGIN
IF theDepth GT 8 THEN BEGIN
	The colors with their names.
NCOLORS = 88
IF N_Elements(ncols) EQ 0 THEN ncols = 11
colors= ['White']
red = [ 255]
green = [ 255]
blue = [ 255]
colors= [ colors, 'Snow', 'Ivory','Light Yellow', 'Cornsilk', 'Beige', 'Seashell' ]
red = [ red, 255, 255, 255, 255, 245, 255 ]
green = [ green, 250, 255, 255, 248, 245, 245 ]
blue = [ blue, 250, 240, 224, 220, 220, 238 ]
colors= [ colors, 'Linen','Antique White', 'Papaya', 'Almond', 'Bisque', 'Moccasin' ]
red = [ red, 250, 250, 255, 255, 255, 255 ]
green = [ green, 240, 235, 239, 235, 228, 228 ]
blue = [ blue, 230, 215, 213, 205, 196, 181 ]
colors= [ colors, 'Wheat', 'Burlywood', 'Tan', 'Light Gray', 'Lavender','Medium Gray' ]
red = [ red, 245, 222, 210, 230, 230, 210 ]
green = [ green, 222, 184, 180, 230, 230, 210 ]
blue = [ blue, 179, 135, 140, 230, 250, 210 ]
colors= [ colors, 'Gray', 'Slate Gray', 'Dark Gray', 'Charcoal', 'Black', 'Light Cyan' ]
red = [ red, 190, 112, 110, 70, 0, 224 ]
green = [ green, 190, 128, 110, 70, 0, 255 ]
blue = [ blue, 190, 144, 110, 70, 0, 255 ]
colors= [ colors,'Powder Blue', 'Sky Blue', 'Steel Blue','Dodger Blue', 'Royal Blue', 'Blue' ]
red = [ red, 176, 135, 70, 30, 65, 0 ]
green = [ green, 224, 206, 130, 144, 105, 0 ]
blue = [ blue, 230, 235, 180, 255, 225, 255 ]
colors= [ colors, 'Navy', 'Honeydew', 'Pale Green','Aquamarine','Spring Green', 'Cyan' ]
red = [ red, 0, 240, 152, 127, 0, 0 ]
green = [ green, 0, 255, 251, 255, 250, 255 ]
blue = [ blue, 128, 240, 152, 212, 154, 255 ]
colors= [ colors, 'Turquoise', 'Sea Green','Forest Green','Green Yellow','Chartreuse', 'Lawn Green' ]
red = [ red, 64, 46, 34, 173, 127, 124 ]
green = [ green, 224, 139, 139, 255, 255, 252 ]
blue = [ blue, 208, 87, 34, 47, 0, 0 ]
colors= [ colors, 'Green', 'Lime Green', 'Olive Drab', 'Olive','Dark Green','Pale Goldenrod']
red = [ red, 0, 50, 107, 85, 0, 238 ]
green = [ green, 255, 205, 142, 107, 100, 232 ]
blue = [ blue, 0, 50, 35, 47, 0, 170 ]
colors =[ colors, 'Khaki', 'Dark Khaki', 'Yellow', 'Gold','Goldenrod','Dark Goldenrod']
red = [ red, 240, 189, 255, 255, 218, 184 ]
green = [ green, 230, 183, 255, 215, 165, 134 ]
blue = [ blue, 140, 107, 0, 0, 32, 11 ]
colors= [ colors,'Saddle Brown', 'Rose', 'Pink', 'Rosy Brown','Sandy Brown', 'Peru']
red = [ red, 139, 255, 255, 188, 244, 205 ]
green = [ green, 69, 228, 192, 143, 164, 133 ]
blue = [ blue, 19, 225, 203, 143, 96, 63 ]
colors= [ colors,'Indian Red', 'Chocolate', 'Sienna','Dark Salmon', 'Salmon','Light Salmon' ]
red = [ red, 205, 210, 160, 233, 250, 255 ]
green = [ green, 92, 105, 82, 150, 128, 160 ]
blue = [ blue, 92, 30, 45, 122, 114, 122 ]
colors= [ colors, 'Orange', 'Coral', 'Light Coral', 'Firebrick', 'Brown', 'Hot Pink' ]
red = [ red, 255, 255, 240, 178, 165, 255 ]
green = [ green, 165, 127, 128, 34, 42, 105 ]
blue = [ blue, 0, 80, 128, 34, 42, 180 ]
colors= [ colors, 'Deep Pink', 'Magenta', 'Tomato', 'Orange Red', 'Red', 'Violet Red' ]
red = [ red, 255, 255, 255, 255, 255, 208 ]
green = [ green, 20, 0, 99, 69, 0, 32 ]
blue = [ blue, 147, 255, 71, 0, 0, 144 ]
colors= [ colors, 'Maroon', 'Thistle', 'Plum', 'Violet', 'Orchid','Medium Orchid']
red = [ red, 176, 216, 221, 238, 218, 186 ]
green = [ green, 48, 191, 160, 130, 112, 85 ]
blue = [ blue, 96, 216, 221, 238, 214, 211 ]
colors= [ colors,'Dark Orchid','Blue Violet', 'Purple']
red = [ red, 153, 138, 160 ]
green = [ green, 50, 43, 32 ]
blue = [ blue, 204, 226, 240 ]
ENDIF ELSE BEGIN
NCOLORS = 16
IF N_Elements(ncols) EQ 0 THEN ncols = 8
colors = ['Black', 'Magenta', 'Cyan', 'Yellow', 'Green']
red = [ 0, 255, 0, 255, 0 ]
green = [ 0, 0, 255, 255, 255 ]
blue = [ 0, 255, 255, 0, 0 ]
colors = [colors, 'Red', 'Blue', 'Navy', 'Pink', 'Aqua']
red = [red, 255, 0, 0, 255, 112]
green = [green, 0, 0, 0, 127, 219]
blue = [blue, 0, 255, 115, 127, 147]
colors = [colors, 'Orchid', 'Sky', 'Beige', 'Charcoal', 'Gray','White']
red = [red, 219, 0, 245, 80, 135, 255 ]
green = [green, 112, 163, 245, 80, 135, 255 ]
blue = [blue, 219, 255, 220, 80, 135, 255 ]
ENDELSE
ENDELSE
	Add system color names for IDL version 5.6 and higher.
IF Float(!Version.Release) GE 5.6 THEN BEGIN
tlb = Widget_Base()
sc = Widget_Info(tlb, /System_Colors)
Widget_Control, tlb, /Destroy
frame = sc.window_frame
text = sc.window_text
active = sc.active_border
shadow = sc.shadow_3d
highlight = sc.light_3d
edge = sc.light_edge_3d
selected = sc.highlight
face = sc.face_3d
colors = [colors, 'Frame', 'Text', 'Active', 'Shadow']
red = [red, frame[0], text[0], active[0], shadow[0]]
green = [green, frame[1], text[1], active[1], shadow[1]]
blue = [blue, frame[2], text[2], active[2], shadow[2]]
colors = [colors, 'Highlight', 'Edge', 'Selected', 'Face']
red = [red, highlight[0], edge[0], selected[0], face[0]]
green = [green, highlight[1], edge[1], selected[1], face[1]]
blue = [blue, highlight[2], edge[2], selected[2], face[2]]
ENDIF
	Save decomposed state and restore it, if possible.
IF Float(!Version.Release) GE 5.2 THEN BEGIN
Device, Get_Decomposed=decomposedState
ENDIF ELSE decomposedState = 0
	Different color decomposition based on visual depth.
IF theDepth GT 8 THEN BEGIN
Device, Decomposed=1
colors24 = FSC_Color_PickColorName_RGB_to_24Bit([[red], [green], [blue]])
ENDIF ELSE BEGIN
IF NCOLORS GT !D.Table_Size THEN $
Message, /NoName, 'Number of colors exceeds color table size. Returning...'
Device, Decomposed=0
colors24 = -1
ENDELSE
	Check argument values. All arguments are optional.
IF N_Elements(theName) EQ 0 THEN theName = 'White'
IF Size(theName, /TName) NE 'STRING' THEN $
Message, 'Color name argument must be STRING type.', /NoName
theName = StrCompress(theName, /Remove_All)
IF N_Elements(bottom) EQ 0 THEN bottom = 0 > (!D.Table_Size - (NCOLORS + 2))
mixcolorIndex = bottom
IF N_Elements(title) EQ 0 THEN title='Select a Color'
	We will work with all uppercase names.
colorNames = StrUpCase(StrCompress(colors, /Remove_All))
	Get the current color table vectors before we change anything.
	This will allow us to restore the color table when we depart.
TVLCT, r_old, g_old, b_old, /Get
	Load the colors if needed. The "bottom" index is reserved as the "mixing color" index.
IF theDepth LE 8 THEN TVLCT, red, green, blue, bottom+1
	Can you find the color name in the colors array?
nameIndex = WHERE(colorNames EQ StrUpCase(theName), count)
IF count EQ 0 THEN BEGIN
Message, 'Unable to resolve color name: ' + StrUpCase(theName) + '. Replacing with WHITE.', /Informational
theName = 'White'
nameIndex = WHERE(colorNames EQ StrUpCase(theName), count)
IF count EQ 0 THEN Message, /NoName, 'Unable to resolve color name: ' + StrUpCase(theName) + '. Returning...'
ENDIF
nameIndex = nameIndex[0]
	Who knows how the user spelled the color? Make it look nice.
theName = colors[nameIndex]
	Load the mixing color in the mixcolorIndex.
IF theDepth LE 8 THEN TVLCT, red[nameIndex], green[nameIndex], blue[nameIndex], mixcolorIndex
	Create the widgets. TLB is MODAL or BLOCKING, depending upon presence of
	Group_Leader variable.
IF N_Elements(group_leader) EQ 0 THEN BEGIN
tlb = Widget_Base(Title=title, Column=1, /Base_Align_Center)
ENDIF ELSE BEGIN
tlb = Widget_Base(Title=title, Column=1, /Base_Align_Center, /Modal, $
Group_Leader=group_leader)
ENDELSE
	Draw widgets for the possible colors. Store the color name in the UVALUE.
colorbaseID = Widget_Base(tlb, Column=ncols, Event_Pro='FSC_Color_PickColorName_Select_Color')
drawID = LonArr(NCOLORS)
FOR j=0,NCOLORS-1 DO BEGIN
drawID[j] = Widget_Draw(colorbaseID, XSize=20, YSize=15, $
UValue=colors[j], Button_Events=1)
ENDFOR
	Set up the current or mixing color draw widget.
currentID = Widget_Base(tlb, Column=1, Base_Align_Center=1)
labelID = Widget_Label(currentID, Value=theName, /Dynamic_Resize)
mixColorID = Widget_Draw(currentID, XSize=60, YSize=15)
	CANCEL and ACCEPT buttons.
buttonbase = Widget_Base(tlb, ROW=1, Align_Center=1, Event_Pro='FSC_Color_PickColorName_Buttons')
cancelID = Widget_Button(buttonbase, VALUE='Cancel')
acceptID = Widget_Button(buttonbase, VALUE='Accept')
	Center the TLB.
FSC_Color_PickColorName_CenterTLB, tlb
Widget_Control, tlb, /Realize
	Load the drawing colors.
wids = IntArr(NCOLORS)
IF theDepth GT 8 THEN BEGIN
FOR j=0,NCOLORS-1 DO BEGIN
Widget_Control, drawID[j], Get_Value=thisWID
wids[j] = thisWID
WSet, thisWID
PolyFill, [0,0,1,1,0], [0,1,1,0,0], /Normal, Color=colors24[j]
ENDFOR
ENDIF ELSE BEGIN
FOR j=1,NCOLORS DO BEGIN
Widget_Control, drawID[j-1], Get_Value=thisWID
wids[j-1] = thisWID
WSet, thisWID
PolyFill, [0,0,1,1,0], [0,1,1,0,0], /Normal, Color=bottom + j
ENDFOR
ENDELSE
	Load the current or mixing color.
Widget_Control, mixColorID, Get_Value=mixWID
WSet, mixWID
IF theDepth GT 8 THEN BEGIN
PolyFill, [0,0,1,1,0], [0,1,1,0,0], /Normal, Color=colors24[nameIndex]
ENDIF ELSE BEGIN
PolyFill, [0,0,1,1,0], [0,1,1,0,0], /Normal, Color=mixcolorIndex
ENDELSE
	Pointer to hold the color form information.
ptr = Ptr_New({cancel:1.0, r:0B, g:0B, b:0B, name:theName})
	Info structure for program information.
info = { ptr:ptr, $	The pointer to the form information.
mixColorIndex:mixColorIndex, $
colorNames:colorNames, $
nameIndex:nameIndex, $
red:red, $
green:green, $
blue:blue, $
colors24:colors24, $
mixWid:mixWid, $
theDepth:theDepth, $
labelID:labelID, $
theName:theName $
}
	Store the info structure in the UVALUE of the TLB.
Widget_Control, tlb, Set_UValue=info, /No_Copy
	Set up program event loop. This will be blocking widget
	if called from the IDL command line. Program operation
	will stop here until widget interface is destroyed.
XManager, 'pickcolor', tlb
	Retrieve the color information from the pointer and free
	the pointer.
colorInfo = *ptr
Ptr_Free, ptr
	Set the Cancel flag.
cancelled = colorInfo.cancel
	Restore color table, taking care to load the color index if required.
IF N_Elements(index) NE 0 AND (NOT cancelled) THEN BEGIN
r_old[index] = colorInfo.r
g_old[index] = colorInfo.g
b_old[index] = colorInfo.b
ENDIF
TVLCT, r_old, g_old, b_old
	Restore decomposed state if possible.
IF Float(!Version.Release) GE 5.2 THEN Device, Decomposed=decomposedState
	Return the color name.
RETURN, colorInfo.name
END
FUNCTION FSC_Color_Count_Rows, filename, MaxRows = maxrows
	This utility routine is used to count the number of
	rows in an ASCII data file.
IF N_Elements(maxrows) EQ 0 THEN maxrows = 500L
IF N_Elements(filename) EQ 0 THEN BEGIN
filename = Dialog_Pickfile()
IF filename EQ "" THEN RETURN, -1
ENDIF
OpenR, lun, filename, /Get_Lun
Catch, theError
IF theError NE 0 THEN BEGIN
Catch, /Cancel
count = count-1
Free_Lun, lun
RETURN, count
ENDIF
RESTART:
count = 1L
line = ''
FOR j=count, maxrows DO BEGIN
ReadF, lun, line
count = count + 1
	Try again if you hit MAXROWS without encountering the
	end of the file. Double the MAXROWS parameter.
IF j EQ maxrows THEN BEGIN
maxrows = maxrows * 2
Point_Lun, lun, 0
GOTO, RESTART
ENDIF
ENDFOR
RETURN, -1
END	-------------------------------------------------------------------------------
FUNCTION FSC_Color_Color24, color
	This FUNCTION accepts a [red, green, blue] triple that
	describes a particular color and returns a 24-bit long
	integer that is equivalent to (can be decomposed into)
	that color. The triple can be either a row or column
	vector of 3 elements or it can be an N-by-3 array of
	color triples.
ON_ERROR, 2
s = Size(color)
IF s[0] EQ 1 THEN BEGIN
IF s[1] NE 3 THEN Message, 'Input color parameter must be a 3-element vector.'
RETURN, color[0] + (color[1] * 2L^8) + (color[2] * 2L^16)
ENDIF ELSE BEGIN
IF s[2] GT 3 THEN Message, 'Input color parameter must be an N-by-3 array.'
RETURN, color[*,0] + (color[*,1] * 2L^8) + (color[*,2] * 2L^16)
ENDELSE
END	--------------------------------------------------------------------------------------------
FUNCTION FSC_Color, theColour, colorIndex, $
AllColors=allcolors, $
ColorStructure=colorStructure, $
Cancel=cancelled, $
Decomposed=decomposedState, $
_Extra=extra, $
Filename=filename, $
Names=names, $
NColors=ncolors, $
Row=row, $
SelectColor=selectcolor, $
Triple=triple
	Error handling.
Catch, theError
IF theError NE 0 THEN BEGIN
Catch, /Cancel
ok = FSC_Color_Error_Message(/Traceback)
cancelled = 1
RETURN, !P.Color
ENDIF
	I don't want to change the original variable.
IF N_Elements(theColour) NE 0 THEN theColor = theColour ELSE theColor = 'WHITE'
	Load the colors.
IF N_Elements(filename) NE 0 THEN BEGIN
	Count the number of rows in the file.
ncolors = FSC_Color_Count_Rows(filename)
	Read the data.
OpenR, lun, filename, /Get_Lun
rvalue = BytArr(NCOLORS)
gvalue = BytArr(NCOLORS)
bvalue = BytArr(NCOLORS)
colors = StrArr(NCOLORS)
redvalue = 0B
greenvalue = 0B
bluevalue = 0B
colorvalue = ""
FOR j=0L, NCOLORS-1 DO BEGIN
ReadF, lun, redvalue, greenvalue, bluevalue, colorvalue
rvalue[j] = redvalue
gvalue[j] = greenvalue
bvalue[j] = bluevalue
colors[j] = colorvalue
ENDFOR
Free_Lun, lun
	Trim the colors array of blank characters.
colors = StrTrim(colors, 2)
ENDIF ELSE BEGIN
	Set up the color vectors.
colors = ['White']
rvalue = [ 255]
gvalue = [ 255]
bvalue = [ 255]
colors = [ colors, 'Snow', 'Ivory','Light Yellow', 'Cornsilk', 'Beige', 'Seashell' ]
rvalue = [ rvalue, 255, 255, 255, 255, 245, 255 ]
gvalue = [ gvalue, 250, 255, 255, 248, 245, 245 ]
bvalue = [ bvalue, 250, 240, 224, 220, 220, 238 ]
colors = [ colors, 'Linen','Antique White', 'Papaya', 'Almond', 'Bisque', 'Moccasin' ]
rvalue = [ rvalue, 250, 250, 255, 255, 255, 255 ]
gvalue = [ gvalue, 240, 235, 239, 235, 228, 228 ]
bvalue = [ bvalue, 230, 215, 213, 205, 196, 181 ]
colors = [ colors, 'Wheat', 'Burlywood', 'Tan', 'Light Gray', 'Lavender','Medium Gray' ]
rvalue = [ rvalue, 245, 222, 210, 230, 230, 210 ]
gvalue = [ gvalue, 222, 184, 180, 230, 230, 210 ]
bvalue = [ bvalue, 179, 135, 140, 230, 250, 210 ]
colors = [ colors, 'Gray', 'Slate Gray', 'Dark Gray', 'Charcoal', 'Black', 'Light Cyan' ]
rvalue = [ rvalue, 190, 112, 110, 70, 0, 224 ]
gvalue = [ gvalue, 190, 128, 110, 70, 0, 255 ]
bvalue = [ bvalue, 190, 144, 110, 70, 0, 255 ]
colors = [ colors,'Powder Blue', 'Sky Blue', 'Steel Blue','Dodger Blue', 'Royal Blue', 'Blue' ]
rvalue = [ rvalue, 176, 135, 70, 30, 65, 0 ]
gvalue = [ gvalue, 224, 206, 130, 144, 105, 0 ]
bvalue = [ bvalue, 230, 235, 180, 255, 225, 255 ]
colors = [ colors, 'Navy', 'Honeydew', 'Pale Green','Aquamarine','Spring Green', 'Cyan' ]
rvalue = [ rvalue, 0, 240, 152, 127, 0, 0 ]
gvalue = [ gvalue, 0, 255, 251, 255, 250, 255 ]
bvalue = [ bvalue, 128, 240, 152, 212, 154, 255 ]
colors = [ colors, 'Turquoise', 'Sea Green','Forest Green','Green Yellow','Chartreuse', 'Lawn Green' ]
rvalue = [ rvalue, 64, 46, 34, 173, 127, 124 ]
gvalue = [ gvalue, 224, 139, 139, 255, 255, 252 ]
bvalue = [ bvalue, 208, 87, 34, 47, 0, 0 ]
colors = [ colors, 'Green', 'Lime Green', 'Olive Drab', 'Olive','Dark Green','Pale Goldenrod']
rvalue = [ rvalue, 0, 50, 107, 85, 0, 238 ]
gvalue = [ gvalue, 255, 205, 142, 107, 100, 232 ]
bvalue = [ bvalue, 0, 50, 35, 47, 0, 170 ]
colors = [ colors, 'Khaki', 'Dark Khaki', 'Yellow', 'Gold','Goldenrod','Dark Goldenrod']
rvalue = [ rvalue, 240, 189, 255, 255, 218, 184 ]
gvalue = [ gvalue, 230, 183, 255, 215, 165, 134 ]
bvalue = [ bvalue, 140, 107, 0, 0, 32, 11 ]
colors = [ colors,'Saddle Brown', 'Rose', 'Pink', 'Rosy Brown','Sandy Brown', 'Peru' ]
rvalue = [ rvalue, 139, 255, 255, 188, 244, 205 ]
gvalue = [ gvalue, 69, 228, 192, 143, 164, 133 ]
bvalue = [ bvalue, 19, 225, 203, 143, 96, 63 ]
colors = [ colors, 'Indian Red', 'Chocolate', 'Sienna','Dark Salmon', 'Salmon','Light Salmon' ]
rvalue = [ rvalue, 205, 210, 160, 233, 250, 255 ]
gvalue = [ gvalue, 92, 105, 82, 150, 128, 160 ]
bvalue = [ bvalue, 92, 30, 45, 122, 114, 122 ]
colors = [ colors, 'Orange', 'Coral', 'Light Coral', 'Firebrick', 'Brown', 'Hot Pink' ]
rvalue = [ rvalue, 255, 255, 240, 178, 165, 255 ]
gvalue = [ gvalue, 165, 127, 128, 34, 42, 105 ]
bvalue = [ bvalue, 0, 80, 128, 34, 42, 180 ]
colors = [ colors, 'Deep Pink', 'Magenta', 'Tomato', 'Orange Red', 'Red', 'Violet Red' ]
rvalue = [ rvalue, 255, 255, 255, 255, 255, 208 ]
gvalue = [ gvalue, 20, 0, 99, 69, 0, 32 ]
bvalue = [ bvalue, 147, 255, 71, 0, 0, 144 ]
colors = [ colors, 'Maroon', 'Thistle', 'Plum', 'Violet', 'Orchid','Medium Orchid']
rvalue = [ rvalue, 176, 216, 221, 238, 218, 186 ]
gvalue = [ gvalue, 48, 191, 160, 130, 112, 85 ]
bvalue = [ bvalue, 96, 216, 221, 238, 214, 211 ]
colors = [ colors,'Dark Orchid','Blue Violet', 'Purple' ]
rvalue = [ rvalue, 153, 138, 160 ]
gvalue = [ gvalue, 50, 43, 32 ]
bvalue = [ bvalue, 204, 226, 240 ]
ENDELSE
	Add system color names for IDL version 5.6 and higher.
IF Float(!Version.Release) GE 5.6 THEN BEGIN
tlb = Widget_Base()
sc = Widget_Info(tlb, /System_Colors)
Widget_Control, tlb, /Destroy
frame = sc.window_frame
text = sc.window_text
active = sc.active_border
shadow = sc.shadow_3d
highlight = sc.light_3d
edge = sc.light_edge_3d
selected = sc.highlight
face = sc.face_3d
colors = [colors, 'Frame', 'Text', 'Active', 'Shadow']
rvalue = [rvalue, frame[0], text[0], active[0], shadow[0]]
gvalue = [gvalue, frame[1], text[1], active[1], shadow[1]]
bvalue = [bvalue, frame[2], text[2], active[2], shadow[2]]
colors = [colors, 'Highlight', 'Edge', 'Selected', 'Face']
rvalue = [rvalue, highlight[0], edge[0], selected[0], face[0]]
gvalue = [gvalue, highlight[1], edge[1], selected[1], face[1]]
bvalue = [bvalue, highlight[2], edge[2], selected[2], face[2]]
ENDIF
	How many colors do we have?
ncolors = N_Elements(colors)
	Get the decomposed state of the IDL session right now.
IF N_Elements(decomposedState) EQ 0 THEN BEGIN
IF Float(!Version.Release) GE 5.2 THEN BEGIN
IF (!D.Name EQ 'X' OR !D.Name EQ 'WIN' OR !D.Name EQ 'MAC') THEN BEGIN
Device, Get_Decomposed=decomposedState
ENDIF ELSE decomposedState = 0
ENDIF ELSE decomposedState = 0
ENDIF ELSE decomposedState = Keyword_Set(decomposedState)
	Get depth of visual display.
IF (!D.Flags AND 256) NE 0 THEN Device, Get_Visual_Depth=theDepth ELSE theDepth = 8
IF (theDepth EQ 8) OR (decomposedState EQ 0) THEN offset = !D.Table_Size - ncolors - 2 ELSE offset = 0
	Did the user want to select a color name? If so, we set
	the color name and color index, unless the user provided
	them. In the case of a single positional parameter, we treat
	this as the color index number as long as it is not a string.
cancelled = 0.0
IF Keyword_Set(selectcolor) THEN BEGIN
CASE N_Params() OF
0: BEGIN
colorIndex = !P.Color < 255
theColor = FSC_Color_PickColorName(Filename=filename, _Extra=extra, Cancel=cancelled)
IF cancelled THEN RETURN, !P.Color
END
1: BEGIN
IF Size(theColor, /TName) NE 'STRING' THEN BEGIN
colorIndex = theColor
theColor='White'
ENDIF ELSE colorIndex = !P.Color < 255
theColor = FSC_Color_PickColorName(theColor, Filename=filename, _Extra=extra, Cancel=cancelled)
IF cancelled THEN RETURN, !P.Color
END
2: BEGIN
theColor = FSC_Color_PickColorName(theColor, Filename=filename, _Extra=extra, Cancel=cancelled)
IF cancelled THEN RETURN, !P.Color
END
ENDCASE
ENDIF
	Make sure you have a color name and color index.
CASE N_Elements(theColor) OF
0: BEGIN
theColor = 'White'
IF N_Elements(colorIndex) EQ 0 THEN BEGIN
IF theDepth GT 8 THEN BEGIN
colorIndex = !P.Color < (!D.Table_Size - 1)
ENDIF ELSE BEGIN
colorIndex = Where(StrUpCase(colors) EQ StrUpCase(theColor), count) + offset
colorIndex = colorIndex[0]
IF count EQ 0 THEN Message, 'Cannot find color: ' + StrUpCase(theColor), /NoName
ENDELSE
ENDIF ELSE colorIndex = 0 > colorIndex < (!D.Table_Size - 1)
ENDCASE
1: BEGIN
type = Size(theColor, /TNAME)
IF type NE 'STRING' THEN Message, 'The color must be expressed as a color name.'
theColor = theColor[0]	Make it a scalar or you run into a WHERE function "feature". :-(
IF N_Elements(colorIndex) EQ 0 THEN BEGIN
IF (theDepth GT 8) AND (decomposedState EQ 1) THEN BEGIN
colorIndex = !P.Color < (!D.Table_Size - 1)
ENDIF ELSE BEGIN
colorIndex = Where(StrUpCase(colors) EQ StrUpCase(theColor), count) + offset
colorIndex = colorIndex[0]
IF count EQ 0 THEN Message, 'Cannot find color: ' + StrUpCase(theColor), /NoName
ENDELSE
ENDIF ELSE colorIndex = 0 > colorIndex < (!D.Table_Size - 1)
ENDCASE
ELSE: BEGIN
type = Size(theColor, /TNAME)
IF type NE 'STRING' THEN Message, 'The colors must be expressed as color names.'
ncolors = N_Elements(theColor)
CASE N_Elements(colorIndex) OF
0: colorIndex = Indgen(ncolors) + (!D.Table_Size - (ncolors + 1))
1: colorIndex = Indgen(ncolors) + colorIndex
ELSE: IF N_Elements(colorIndex) NE ncolors THEN $
Message, 'Index vector must be the same length as color name vector.'
ENDCASE
	Did the user want color triples?
IF Keyword_Set(triple) THEN BEGIN
colors = LonArr(ncolors, 3)
FOR j=0,ncolors-1 DO colors[j,*] = FSC_Color(theColor[j], colorIndex[j], Filename=filename, $
Decomposed=decomposedState, /Triple)
RETURN, colors
ENDIF ELSE BEGIN
colors = LonArr(ncolors)
FOR j=0,ncolors-1 DO colors[j] = FSC_Color(theColor[j], colorIndex[j], Filename=filename, $
Decomposed=decomposedState)
RETURN, colors
ENDELSE
END
ENDCASE
	Make sure the color parameter is an uppercase string.
varInfo = Size(theColor)
IF varInfo[varInfo[0] + 1] NE 7 THEN $
Message, 'The color name parameter must be a string.', /NoName
theColor = StrUpCase(StrCompress(StrTrim(theColor,2), /Remove_All))
	Check synonyms of color names.
IF StrUpCase(theColor) EQ 'GREY' THEN theColor = 'GRAY'
IF StrUpCase(theColor) EQ 'LIGHTGREY' THEN theColor = 'LIGHTGRAY'
IF StrUpCase(theColor) EQ 'MEDIUMGREY' THEN theColor = 'MEDIUMGRAY'
IF StrUpCase(theColor) EQ 'SLATEGREY' THEN theColor = 'SLATEGRAY'
IF StrUpCase(theColor) EQ 'DARKGREY' THEN theColor = 'DARKGRAY'
IF StrUpCase(theColor) EQ 'AQUA' THEN theColor = 'AQUAMARINE'
IF StrUpCase(theColor) EQ 'SKY' THEN theColor = 'SKYBLUE'
IF StrUpCase(theColor) EQ 'NAVY BLUE' THEN theColor = 'NAVY'
IF StrUpCase(theColor) EQ 'NAVYBLUE' THEN theColor = 'NAVY'
	Did the user ask for the color names? If so, return them now.
IF Keyword_Set(names) THEN RETURN, Reform(colors, 1, ncolors)
	Process the color names.
theNames = StrUpCase( StrCompress( StrTrim( colors, 2 ), /Remove_All ) )
	Find the asked-for color in the color names array.
theIndex = Where(theNames EQ theColor, foundIt)
theIndex = theIndex[0]
	If the color can't be found, report it and continue with
	the first color in the color names array.
IF foundIt EQ 0 THEN BEGIN
Message, "Can't find color " + theColor + ". Substituting " + StrUpCase(colors[0]) + ".", /Informational
theColor = theNames[0]
theIndex = 0
ENDIF
	Get the color triple for this color.
r = rvalue[theIndex]
g = gvalue[theIndex]
b = bvalue[theIndex]
	Did the user want a color triple? If so, return it now.
IF Keyword_Set(triple) THEN BEGIN
IF Keyword_Set(allcolors) THEN BEGIN
IF Keyword_Set(row) THEN RETURN, Transpose([[rvalue], [gvalue], [bvalue]]) ELSE RETURN, [[rvalue], [gvalue], [bvalue]]
ENDIF ELSE BEGIN
IF Keyword_Set(row) THEN RETURN, [r, g, b] ELSE RETURN, [[r], [g], [b]]
ENDELSE
ENDIF
	Otherwise, we are going to return either an index
	number where the color has been loaded, or a 24-bit
	value that can be decomposed into the proper color.
IF decomposedState THEN BEGIN
	Need a color structure?
IF Arg_Present(colorStructure) THEN BEGIN
theColors = FSC_Color_Color24([[rvalue], [gvalue], [bvalue]])
colorStructure = Create_Struct(theNames[0], theColors[0])
FOR j=1, ncolors-1 DO colorStructure = Create_Struct(colorStructure, theNames[j], theColors[j])
ENDIF
IF Keyword_Set(allcolors) THEN BEGIN
RETURN, FSC_Color_Color24([[rvalue], [gvalue], [bvalue]])
ENDIF ELSE BEGIN
RETURN, FSC_Color_Color24([r, g, b])
ENDELSE
ENDIF ELSE BEGIN
IF Keyword_Set(allcolors) THEN BEGIN
	Need a color structure?
IF Arg_Present(colorStructure) THEN BEGIN
allcolorIndex = !D.Table_Size - ncolors - 2
IF allcolorIndex LT 0 THEN $
Message, 'Number of colors exceeds available color table values. Returning.', /NoName
IF (allcolorIndex + ncolors) GT 255 THEN $
Message, 'Number of colors exceeds available color table indices. Returning.', /NoName
theColors = IndGen(ncolors) + allcolorIndex
colorStructure = Create_Struct(theNames[0], theColors[0])
FOR j=1, ncolors-1 DO colorStructure = Create_Struct(colorStructure, theNames[j], theColors[j])
ENDIF
IF N_Elements(colorIndex) EQ 0 THEN colorIndex = !D.Table_Size - ncolors - 2
IF colorIndex LT 0 THEN $
Message, 'Number of colors exceeds available color table values. Returning.', /NoName
IF (colorIndex + ncolors) GT 255 THEN BEGIN
colorIndex = !D.Table_Size - ncolors - 2
ENDIF
IF !D.Name NE 'PRINTER' THEN TVLCT, rvalue, gvalue, bvalue, colorIndex
RETURN, IndGen(ncolors) + colorIndex
ENDIF ELSE BEGIN
	Need a color structure?
IF Arg_Present(colorStructure) THEN BEGIN
colorStructure = Create_Struct(theColor, colorIndex)
ENDIF
IF !D.Name NE 'PRINTER' THEN TVLCT, rvalue[theIndex], gvalue[theIndex], bvalue[theIndex], colorIndex
RETURN, colorIndex
ENDELSE
ENDELSE
END	-------------------------------------------------------------------------------------------------------
