# Supplementary material for: Unique neural coding of crucial versus irrelevant plant odors in a hawkmoth
Source: eLife. 2022 May 27;11:e77429. doi: 10.7554/eLife.77429 (PMC9142141; doi:10.7554/eLife.77429)
Supplement: Figure 3—source code 1. [file elife-77429-fig3-code1.zip › getcloseby.pro]

FUNCTION GetCloseBy,position,image
ArrayDims=SIZE(image)
xsize=ArrayDims[1]
ysize=ArrayDims[2]
n1=position+1
n2=position-1
n3=position+xsize
n4=position-xsize
n5=position-xsize-1
n6=position-xsize+1
n7=position+xsize-1
n8=position+xsize+1
n=[n1,n2,n3,n4,n5,n6,n7,n8]
a=WHERE(n GE 0 AND n LT xsize*ysize-1)
IF a[0] NE -1 THEN return,n[a] ELSE return,a
END
