# Supplementary material for: Unique neural coding of crucial versus irrelevant plant odors in a hawkmoth
Source: eLife. 2022 May 27;11:e77429. doi: 10.7554/eLife.77429 (PMC9142141; doi:10.7554/eLife.77429)
Supplement: Figure 3—source code 1. [file elife-77429-fig3-code1.zip › kernel.pro]

FUNCTION Kernel,x_pos,y_pos,image,kernelsize

imagesize=size(iamge)
xstart=x_pos-kernelsize
IF xstart LT 0 THEN xstart=0
xend=x_pos+kernelsize
IF xend GE imagesize[1] THEN xend=imagesize[1]-1

ystart=y_pos-kernelsize
IF ystart LT 0 THEN ystart=0
yend=y_pos+kernelsize
IF yend GE imagesize[2] THEN yend=imagesize[2]-1

positions=index[xstart:xend,ystart:yend]
return,reform(positions,n_elements(positions))
END
