# Supplementary material for: Unique neural coding of crucial versus irrelevant plant odors in a hawkmoth
Source: eLife. 2022 May 27;11:e77429. doi: 10.7554/eLife.77429 (PMC9142141; doi:10.7554/eLife.77429)
Supplement: Figure 3—source code 1. [file elife-77429-fig3-code1.zip › Mask.pro]

PRO  refreshmask
COMMON MaskVars
COMMON All
COMMON CORREL
COMMON CTVS
ArrayDims=SIZE(correl_image)
IF ArrayDims[0] EQ 2 THEN BEGIN
	widget_control,maskdraw_id,get_Value=winnum
	widget_control,maskdraw_id,draw_xsize=resize*ArrayDims[1],draw_ysize=resize*ArrayDims[2]
	wset,winnum
	device,decomposed=1
	temp=bytarr(ArrayDims[1],ArrayDims[2],3)
	;sz=SIZE(raw_images_noshift)
	;copy=bytscl(raw_images_noshift[*,*,sz[3]/2])
	copy=bytscl(correl_image)
	IF string(region[0]) NE 'Empty' THEN BEGIN
		copy[region]=255
		temp[*,*,0]=copy
		copy[region]=0
		temp[*,*,1]=copy
		temp[*,*,2]=copy
	ENDIF ELSE BEGIN
		temp[*,*,0]=copy
		temp[*,*,1]=copy
		temp[*,*,2]=copy
	ENDELSE
	temp=rebin(temp,ArrayDims[1]*resize,ArrayDims[2]*resize,3)
	tv,temp,true=3
ENDIF
END


PRO Mask_event,event
COMMON ALL
COMMON CTVS
COMMON CORREL
COMMON CORRECT_MOV
COMMON WIDGET_IDS
COMMON MaskVars
COMMON WINDOW_IDS

widget_control,event.id,get_uvalue=widget

IF TAG_NAMES(event, /STRUCTURE_NAME) EQ 'WIDGET_KILL_REQUEST' THEN DestroyWindow,"Mask" ELSE BEGIN


	IF (widget EQ 'reset') THEN BEGIN
		maskimage='Empty'
		region='Empty'
		refreshmask
	END

	IF (widget EQ 'accept') THEN BEGIN
		IF string(region[0]) NE 'Empty' THEN BEGIN
			maskimage=correl_image
			maskimage[*,*]=1
			maskimage[region]=0
			ArrayDims=SIZE(maskimage)
			IF string(result[0]) NE 'Empty' THEN BEGIN
				result_positions=result[1,*]*ArrayDims[1]+result[0,*]
				positions=0
				FOR I=0,N_ELEMENTS(result_positions)-1 DO BEGIN
					pos=WHERE(result_positions[i] EQ region)
					IF pos EQ -1 THEN positions=[positions,I]
				ENDFOR
				IF N_ELEMENTS(positions) GT 1 THEN positions=positions[1:*]
				result=result[*,positions]
			ENDIF
		ENDIF
		refreshscreen
	END

	IF (widget EQ 'save_antennae') THEN BEGIN
		IF string(maskimage[0]) NE 'Empty' THEN BEGIN
			temp=fn+'.mask'
			filen=DIALOG_PICKFILE(/write,FILTER='*.mask',PATH=sapath,FILE=temp)
			maskframe=maskimage*254
			IF filen NE '' THEN BEGIN
				write_tiff,filen,maskframe
			ENDIF
		ENDIF
	ENDIF


	IF (widget EQ 'save_mask') THEN BEGIN
		IF string(maskimage[0]) NE 'Empty' THEN BEGIN
			;ArrayDims=SIZE(maskimage)
			temp=fn+'.Area'
			filen=DIALOG_PICKFILE(/write,FILTER='*.Area',PATH=sapath,FILE=temp)
			maskframe=maskimage
			IF filen NE '' THEN BEGIN
				save,filename=filen,maskframe
			ENDIF
		ENDIF
	END

	IF (widget EQ 'load_mask') THEN BEGIN
		fn=dialog_pickfile(/READ,FILTER='*.Area',PATH=sapath,FILE=temp)
		IF fn NE '' THEN BEGIN
			restore,fn
			temp=maskframe
			temp=bytscl(temp)
			temp=where(temp NE 255)
			IF temp[0] NE -1 THEN region=temp
			refreshmask
			refreshscreen
		ENDIF
	ENDIF

	IF (widget EQ 'draw_mask') THEN BEGIN
		clickaction_mask,event
		refreshmask
	END

	IF (widget EQ 'slider') THEN BEGIN
		sliderval=event.value
	ENDIF

	IF (widget EQ 'FBlack') THEN BEGIN
		fillarea=0
	END
	IF (widget EQ 'FWhite') THEN BEGIN
		fillarea=1
	END
ENDELSE

END

PRO clickaction_mask,event
COMMON ALL
COMMON MaskVars
COMMON CORREL
ArrayDims=SIZE(correl_image)
x_pos=event.X/resize
y_pos=(ArrayDims[2]*resize-event.Y)/resize
position=y_pos*ArrayDims[1]+x_pos

IF string(correl_image[0]) ne 'Empty' AND position GE 0 AND position LT ArrayDims[1]*ArrayDims[2] then begin
	a=bytscl(correl_image)
	IF event.press eq 1 AND event.modifiers EQ 8 AND event.type EQ 0 THEN BEGIN
		temp=Flood(a,position,sliderval,region,fillarea)
		IF temp[0] NE -1 THEN region=[region,temp]
	ENDIF
	IF event.press eq 1 AND event.type EQ 0 THEN BEGIN
		start_draw=1
	ENDIF

	IF event.press eq 4 AND event.type EQ 0 THEN BEGIN
		start_delete=1
	ENDIF

	IF event.release eq 1 AND event.type EQ 1 THEN BEGIN
		start_draw=0
	ENDIF

	IF event.release eq 4 AND event.type EQ 1 THEN BEGIN
		start_delete=0
	ENDIF
	IF x_pos GE 0 AND x_pos LT ArrayDims[1] AND y_pos GE 0 AND y_pos LT ArrayDims[2] THEN BEGIN
		IF start_draw EQ 1 THEN BEGIN
			temp1=getcloseby(position,a)
			temp2=getcloseby(position+2*ArrayDims[1],a)
			temp3=getcloseby(position-2*ArrayDims[1],a)
			temp4=getcloseby(position+2,a)
			temp5=getcloseby(position-2,a)
			copy=[temp1,temp2,temp3,temp4,temp5,position,position+2,position-2,position+2*ArrayDims[1],position-2*ArrayDims[1]]
			copy2=copy MOD ArrayDims[1]
			copy2=abs(copy2-(position MOD ArrayDims[1]))
			pos=WHERE(copy2 LT 4)
			IF pos[0] NE -1 THEN copy=copy[pos]
			IF string(region[0]) EQ 'Empty' THEN region =copy ELSE region=[region,copy]
		ENDIF


		IF start_delete EQ 1 THEN BEGIN
			temp1=getcloseby(position,a)
			temp2=getcloseby(position+2*ArrayDims[1],a)
			temp3=getcloseby(position-2*ArrayDims[1],a)
			temp4=getcloseby(position+2,a)
			temp5=getcloseby(position-2,a)
			copy=[temp1,temp2,temp3,temp4,temp5,position,position+2,position-2,position+2*ArrayDims[1],position-2*ArrayDims[1]]
			copy2=copy MOD ArrayDims[1]
			copy2=abs(copy2-(position MOD ArrayDims[1]))
			pos=WHERE(copy2 LT 4)
			IF pos[0] NE -1 THEN copy=copy[pos]
			FOR I=0,N_ELEMENTS(Copy)-1 DO BEGIN
				a=where(region EQ copy[i])
				IF a[0] NE -1 THEN region[a]=0
			ENDFOR
		ENDIF
	ENDIF

	IF string(region[0]) EQ 'Empty' THEN temp =-1 ELSE temp=where(region LT 0)
	IF string(temp[0]) NE -1 THEN region[temp]=0
	region = region[UNIQ(region, SORT(region))]
ENDIF
END


PRO Mask,base
COMMON MaskVars
COMMON CTVS
COMMON ALL
COMMON Window_IDS

mask_base=widget_base(column=1,mbar=mbar,title="MaskIt",GROUP_LEADER=base,/TLB_KILL_REQUEST_EVENTS)
mask_buttons=widget_base(mask_base,row=1)
mask_accept=widget_button(mask_buttons,uvalue='accept',value='Accept')
subdir='\bitmaps\'
file=working_dir+subdir+'open.bmp'
mask_load=widget_button(mask_buttons,value=file,uvalue='load_mask',/bitmap)
file=working_dir+subdir+'save.bmp'
mask_save=widget_button(mask_buttons,value=file,uvalue='save_mask',/bitmap)
antennae_save=widget_button(mask_buttons,value="SaveA",uvalue='save_antennae')
mask_reset=widget_button(mask_buttons,uvalue='reset',value='Reset')
checkbox_base=widget_base(mask_buttons,row=1,/EXCLUSIVE)
FillBlack=widget_button(checkbox_base,value="Fill black areas", uvalue='FBlack')
widget_control,FillBlack,set_button=1
FillWhite=widget_button(checkbox_base,value="Fill white areas",uvalue='FWhite')
mask_slider=widget_slider(mask_base,MAXIMUM=255,MINIMUM=0,uvalue='slider',value=180)
draw_mask=widget_draw(mask_base,uvalue='draw_mask',RETAIN=1,/button_events,/MOTION_EVENTS)
widget_control, mask_base,/realize
xmanager,'Mask',mask_base,/no_block
maskimage='Empty'
tempmask='Empty'
region='Empty'
fillarea=0
sliderval=180
maskdraw_id=draw_mask
start_draw=0
start_delete=0
mask_ID=mask_base
END
