# Supplementary material for: Unique neural coding of crucial versus irrelevant plant odors in a hawkmoth
Source: eLife. 2022 May 27;11:e77429. doi: 10.7554/eLife.77429 (PMC9142141; doi:10.7554/eLife.77429)
Supplement: Figure 3—source code 1. [file elife-77429-fig3-code1.zip › SaveMySQL.pro]

pro SaveMySQL,filename,dyename,stainmethod

Common All
COMMON CTVS

IF string(result[0]) NE 'Empty' THEN BEGIN

	reportFileData=filename

	glomeruliNum=N_ELEMENTS(result[2,*])
	ArrayDims=SIZE(data)

	FOR I=0, N_ELEMENTS(lastframes)-2 DO BEGIN

		temp=data[*,*,lastframes[i]:lastframes[i+1]-1]
		Dims=SIZE(temp)

		posliste=intarr(2,glomerulinum)

		;got all information, define structures
		ArrayGloTraces	= fltArr (parameters[i].frames, GlomeruliNum)

		ArrayGloTraces(*)   = 0 ;reset array to 0


		;now goes to all glomeruli, insert their data into TraceArray

		GloMask = bytarr(parameters[i].format_x,parameters[i].format_y)
		FOR glo=0, GlomeruliNum-1 do begin

			;write information which is peculiar to this glomerulus
			glom_name = result[2,glo]

			measurementNumber = 1; layer/odor

			;calculate Traces


			IF result[0,glo] gt 0 AND result[0,glo] lt ArrayDims[1] AND result[1,glo] gt 0 AND result[1,glo] lt ArrayDims[2] then BEGIN
				curve=fltarr(Dims[3])
				FOR k=0, Dims[3]-1 DO BEGIN
					pos=getcloseby(result[1,glo]*Dims[1]+result[0,glo],temp[*,*,k])
					a=temp[*,*,k]
					curve[k]=MEDIAN(a[pos])
				ENDFOR
				ArrayGloTraces[*,glo]=curve
			ENDIF
		ENDFOR

		;filenames

		numrows=(parameters[i].frames+3)*GlomeruliNum;The +3 is for ctv, x_pos and y_pos respectively
		output=strarr(23,numrows)

		name=strarr(numrows)
		name[*]=fn
		output[0,*]=name

		messung=strarr(numrows)
		messung[*]=string(parameters[i].messungszahl)
		output[1,*]=messung

		duefte=strarr(numrows)
		duefte[*]=parameters[i].odor[0]
		output[2,*]=duefte

		frame=string(indgen(parameters[i].frames+3))
		frame=frame-3
		FOR J=0,GlomeruliNum-1 DO BEGIN
			startframes=J*(parameters[i].frames+3)
			endframes=startframes+parameters[i].frames+3
			output[3,startframes:endframes-1]=frame
		ENDFOR

		glomarr=strarr(2,numrows)
		for k=0,GlomeruliNum-1 do begin
			temp=ArrayGloTraces[*,k]
			ctv_start=total(temp[ctv_firstframe-1:ctv_firstframe+1])/3
			ctv_end=total(temp[ctv_lastframe-1:ctv_lastframe+1])/3
			ctv=ctv_end-ctv_start
			temp1=[ctv,result[0,k],result[1,k],temp]
			temp2=intarr(parameters[i].frames+3)
			temp2[*]=string(result[2,k])
			startframes=k*(parameters[i].frames+3)
			endframes=startframes+parameters[i].frames+3
			glomarr[0,startframes:endframes-1]=string(temp2)
			glomarr[1,startframes:endframes-1]=string(temp1)
		endfor;
		output[4:5,*]=glomarr

		experimentator=strarr(numrows)
		exptemp=lopath
		if strpos(exptemp,'Ang') ne -1 then experimentator[*]='Angelika'
		if strpos(exptemp,'James') ne -1 then experimentator[*]='James'
		if strpos(exptemp,'Silke') ne -1 then experimentator[*]='Silke'
		if strpos(exptemp,'Chris') ne -1 then experimentator[*]='Christian'
		if strpos(exptemp,'Arno') ne -1 then experimentator[*]='Arno'
		output[6,*]=experimentator

		output[7,*]='0000:00:00'

		output[8,*]='00:00:00'

		Setup=strarr(numrows)
		Setup[*]=string(0)
		output[9,*]=Setup

		Dye=strarr(numrows)
		Dye[*]=DyeName
		output[10,*]=Dye

		StainingMethod=strarr(numrows)
		StainingMethod[*]=StainMethod
		output[11,*]=StainingMethod


		output[12,*]='3750'

		Filename=strarr(numrows)
		Filename[*]=lopath+'\'+fn
		output[13,*]=Filename

		NumFrames=strarr(numrows)
		NumFrames[*]=string(parameters[i].frames)
		output[14,*]=NumFrames

		DyeConc=strarr(numrows)
		DyeConc[*]=string(parameters[i].odor_nr[0])
		output[15,*]=DyeConc

		StimOn=strarr(numrows)
		StimOn[*]=string(parameters[i].Stimulus_On)
		output[16,*]=StimOn

		StimOff=strarr(numrows)
		StimOff[*]=string(parameters[i].Stimulus_End)
		OutPut[17,*]=StimOff

		FrameTime=strarr(numrows)
		FrameTime[*]=string(parameters[i].Frame_Time)
		output[18,*]=FrameTime

		Treatment=strarr(numrows)
		Treatment[*]=parameters[i].treatment
		output[19,*]=Treatment

		PharmaTime=strarr(numrows)
		PharmaTime[*]=string(parameters[i].Pharma_Time[0])
		output[20,*]=PharmaTime

		CTVMethod=strarr(numrows)
		CTVMEthod[*]=string(ctv_method)
		output[21,*]=CTVMethod

		Pathname=strarr(numrows)
		Pathname[*]=lopath
		output[22,*]=Pathname
		output=strtrim(output)

		form=fline([23],['A'])
		openw, unit, reportFileData+'.MySQL', /get_lun ,/append
		for z=0, numrows-1 do begin
			printf,FORMAT=form,unit,output[*,z]
		endfor;
		close,unit
		free_lun, unit

	ENDFOR; 0, N_ELEMENTS(Lastframes)-2
	sapath=dirname(reportfileData)
ENDIF; Result NE Empty

END ; of program
